# Supplementary material for: Application of Mulberry nigra to absorb heavy metal, mercury, from the environment of green space city
Source: Toxicol Rep. 2018 May 21;5:644–6. doi: 10.1016/j.toxrep.2018.05.006 (PMC6318718; doi:10.1016/j.toxrep.2018.05.006)
Supplement: Transparency document [file mmc1.zip]

Archive with 1 entries (1 files):
- coi_disclosure7agu(11).pdf
